# Supplementary material for: Lymphocyte subset-based non-invasive biomarker predicts immunochemotherapy efficacy in EGFR-TKI-pretreated EGFR-mutated NSCLC
Source: iScience. 2025 Jul 25;28(9):113211. doi: 10.1016/j.isci.2025.113211 (PMC12358657; doi:10.1016/j.isci.2025.113211)
Supplement: Data S1. Clinical information and data on lymphocyte subsets from pre-treatment blood samples of the training cohort [file mmc2.xlsx]

## Sheet: Data S1
Patient number	Smoking status	ECOG PS	Liver metastasis status at baseline	Brain metastasis status at baseline	Disease stage	Pathology diagnosis	EGFR mutation	PD-L1 TPS (%)	TMB (mutations/Mb)	Molecular mutations detected after re-biopsy	ICI regimen received	Radiotherapy administered	Treatment line	Best response	PFS (months)	PFS status	LSM score	Total T cells	CD4 + T cells	CD8 + T cells	CD4 +/CD8 +	B cells	NK cells
1	Never	1	With	Without	IV	ADC	EGFR L858R	<1%	>10	TP53, KRAS	Pembrolizumab	No	2	SD	5.7	1	0.154	65	32	32	0.98	8	26
2	Never	1	Without	Without	IV	SCC	EGFR 19del	1-49%	6-10	BIM	Pembrolizumab	No	2	SD	0.8	1	-1.411	59	25	29	0.88	7	30
3	Never	1	With	Without	IV	ADC	EGFR 19del	<1%	0-5	None	Sintilimab	No	2	SD	3.9	1	-0.204	67	42	22	1.92	10	21
4	Never	1	Without	With	IV	ADC	EGFR L858R	<1%	0-5	None	Toripalimab	No	2	SD	7	1	-0.18601	74.95	29.54	40.55	0.73	0.14	24.63
5	Former	1	Without	Without	IV	ADC	EGFR L858R	1-49%	>10	FGFR, CCND1, PIK3CA	Toripalimab	No	2	SD	11	1	-0.01429	88.21	29.13	55.33	0.53	5.57	5.63
6	Never	1	Without	Without	IV	ADC	EGFR 19del	1-49%	6-10	MET	Sintilimab	No	2	PR	12	0	-0.56217	45.32	32.15	12.17	2.64	17.28	35.29
7	Former	1	Without	Without	IV	ADC	EGFR 19del	1-49%	>10	None	Sintilimab	No	2	PR	11	0	-0.72414	47.21	38.27	7.36	5.19	31.24	20.34
8	Never	2	Without	With	IV	ADC	EGFR 19del	1-49%	0-5	None	Toripalimab	No	2	PD	1.5	1	-2.3455	54.1	19.3	31.1	0.62	9.3	27.6
9	Never	2	Without	Without	IV	ADC	EGFR L858R	1-49%	0-5	PTEN	Toripalimab	No	2	PR	2.9	1	-0.2576	47.8	27.9	19	1.47	6.5	43.9
10	Never	1	Without	With	IV	ADC	EGFR L858R	≥50%	0-5	None	Toripalimab	Yes	2	PR	23.8	1	-0.6982	65	49.9	13.6	3.67	18.7	10.4
11	Never	1	Without	Without	IV	ADC	EGFR L858R	1-49%	6-10	EGFR Amplification, CDKN2A, BRCA2	Pembrolizumab	No	2	PD	0.7	1	-0.2835	79.7	43.8	31.7	1.38	11.9	6.4
12	Never	1	Without	Without	IV	ADC	EGFR L858R	≥50%	6-10	None	Pembrolizumab	No	2	SD	4.5	1	-0.6864	67.55	38	25.4	1.5	23.05	8.5
13	Never	2	With	Without	IV	ADC	EGFR 19del	<1%	0-5	TP53, PIK3CA, MYC	Pembrolizumab	No	2	PD	1.6	1	-0.68114	62.77	37.44	23.74	1.58	11.08	21.13
14	Never	2	Without	Without	IV	ADC	EGFR L858R	≥50%	0-5	None	Pembrolizumab	No	2	PD	2.9	1	-0.67611	78.1	41.01	31.31	1.31	9.6	10
15	Never	1	Without	With	IV	ADC	EGFR L858R	<1%	>10	None	Pembrolizumab	No	2	SD	4	0	-0.7487	75	24.4	45.3	0.54	8.5	15.6
16	Former	1	With	Without	IV	SCC	EGFR 19del	≥50%	0-5	TP53, MYC	Sintilimab	No	2	PD	1.5	1	-0.71303	38.39	21.79	16.23	1.34	7.47	50.94
17	Former	1	Without	Without	IV	ADC	EGFR 19del	≥50%	0-5	FGFR, CDK4	Pembrolizumab	Yes	2	PR	12	1	-3.02514	74.49	24.44	32.62	0.75	8.66	16.62
18	Never	1	Without	With	IV	ADC	EGFR 19del	≥50%	0-5	EGFR Amplification	Toripalimab	No	2	SD	9	1	0.97358	78.58	44.27	33.8	1.31	5.68	15.69
19	Never	1	Without	Without	IV	ADC	EGFR L858R	1-49%	>10	None	Sintilimab	No	2	PD	1	1	-0.13049	71.03	35.77	30.53	1.17	3.8	25.04
20	Never	0	Without	Without	IV	ADC	EGFR 19del	<1%	>10	EGFR Amplification, CDKN2A, MET Amplification CN 1.4	Toripalimab	Yes	2	PR	19	0	0.72077	75.39	44.7	29.37	1.52	6.27	18.04
21	Never	0	Without	With	IV	ADC	EGFR 19del	1-49%	0-5	None	Toripalimab	No	2	SD	8	1	-0.54241	45.31	16.68	27.63	0.6	14.98	39.46
22	Never	1	Without	Without	IIIB/IIIC	SCC	EGFR 19del	1-49%	0-5	TP53	Sintilimab	No	2	PD	10	1	0.40314	76.12	34.38	40.58	0.85	10.85	12.88
23	Former	1	Without	Without	IV	ADC	EGFR 19del	1-49%	0-5	TP53, CCND1 Amplification	Sintilimab	No	2	PR	16	0	1.52005	89.85	37.67	54.83	0.69	6.75	3.2
24	Never	0	Without	Without	IV	ADC	EGFR 19del	≥50%	6-10	None	Pembrolizumab	No	2	PR	10	0	-0.11149	63.85	24.8	36.75	0.67	7.09	28.93
25	Never	1	With	Without	IV	ADC	EGFR L858R	<1%	0-5	None	Pembrolizumab	No	2	PD	2	1	-0.28009	74.7	27.42	42.99	0.64	5.83	19.24
26	Never	0	Without	With	IV	ADC	EGFR L858R	1-49%	6-10	None	Toripalimab	Yes	2	PR	13	0	0.26808	60.56	23.96	35.68	0.67	1.82	37.62
27	Never	1	Without	Without	IV	ADC	EGFR 19del	<1%	0-5	None	Pembrolizumab	No	2	PR	12	0	0.00032	61.92	19.57	40.7	0.48	0.79	36.96
28	Never	1	Without	Without	IV	ADC	EGFR 19del	1-49%	0-5	EGFR Amplification, CCND1	Pembrolizumab	No	2	PD	1	1	0.29634	66.82	40.88	24.18	1.69	10.68	22.16
29	Never	1	Without	Without	IV	ADC	EGFR 19del	1-49%	>10	TP53, EGFR Amplification, CDKN2A, PMS2 Amplification	Pembrolizumab	No	2	SD	11	1	-0.62269	38.8	25.75	10.77	2.39	11.88	48.76
30	Never	0	Without	With	IV	ADC	EGFR 19del	1-49%	>10	FGFR Amplification, CDKN2A Amplification	Sintilimab	No	2	PD	1.5	1	-0.41025	69.3	28.66	36.27	0.79	7.53	22.79
31	Never	0	Without	Without	IV	ADC	EGFR 19del	<1%	0-5	None	Sintilimab	No	2	SD	5	1	0.60822	60.37	38.64	20.74	1.86	1.87	37.71
32	Never	1	Without	Without	IV	ADC	EGFR 19del	<1%	0-5	ROS1	Sintilimab	No	2	SD	2	1	0.51284	65.73	35.83	29.06	1.23	6.18	28.02
33	Former	1	Without	Without	IV	ADC	EGFR L858R	≥50%	0-5	None	Sintilimab	No	2	SD	13	0	0.2082	72.87	36.15	33.42	1.08	2.63	24.32
34	Former	0	Without	Without	IV	SCC	EGFR 19del	1-49%	0-5	FGFR Amplification	Sintilimab	No	2	SD	2.3	0	0.17466	64.91	35.34	28.34	1.25	14.63	20.38
35	Never	1	Without	With	IV	ADC	EGFR L858R	1-49%	>10	TP53, FGFR Amplification	Pembrolizumab	Yes	2	PR	6.3	1	0.5444	79.57	56.64	18.84	3.01	3.25	16.51
36	Never	1	Without	Without	IV	SCC	EGFR L858R	≥50%	0-5	CDK4, PARP1	Pembrolizumab	No	2	SD	6.4	1	0.10224	66.75	34.39	32.14	1.07	19.86	12.63
37	Former	1	Without	Without	IV	ADC	EGFR 19del	<1%	6-10	None	Toripalimab	No	2	PD	1.5	1	0.16167	61.54	34.01	26.65	1.28	18.09	20.79
38	Never	1	Without	Without	IV	ADC	EGFR L858R	<1%	0-5	CDK4 Amplification, PARP1	Toripalimab	No	2	SD	17	1	0.55822	67.53	28.15	39.44	0.71	5.33	27.14
39	Former	1	With	Without	IV	SCC	EGFR 19del	≥50%	0-5	TP53	Toripalimab	Yes	2	PR	6	1	-0.91709	69.51	29.49	32.05	0.92	3.31	27.13
40	Never	1	Without	Without	IV	SCC	EGFR 19del	≥50%	0-5	EGFR Amplification	Toripalimab	No	2	PR	14	1	0.71443	78.3	51.35	24.65	2.08	9.19	12.56
41	Former	0	Without	Without	IV	ADC	EGFR 19del	<1%	0-5	MET	Pembrolizumab	No	2	PR	10	1	0.33925	64.14	36.65	25.99	1.41	8.19	27.67
42	Never	0	Without	Without	IV	ADC	EGFR L858R	≥50%	>10	None	Toripalimab	No	2	SD	5	1	-0.50179	61.65	35.43	21.83	1.62	13.48	24.54
43	Never	1	With	Without	IV	ADC	EGFR L858R	≥50%	0-5	MYC	Pembrolizumab	No	2	SD	12	1	-0.13729	58.39	20.39	37.09	0.55	11.91	29.66
44	Former	0	Without	Without	IV	ADC	EGFR L858R	≥50%	6-10	None	Pembrolizumab	No	2	SD	16	1	0.22797	61.31	30.72	29.57	1.04	7.29	31.15
45	Never	1	Without	With	IV	ADC	EGFR 19del	≥50%	0-5	None	Pembrolizumab	Yes	2	PR	18	0	0.38553	58.01	40.13	16.71	2.4	6.36	35.21
46	Never	1	Without	Without	IIIB/IIIC	ADC	EGFR 19del	1-49%	0-5	TP53, MYC	Toripalimab	No	2	PR	5	1	0.12875	68.16	21.79	45.09	0.48	5.46	26.32
47	Never	1	With	Without	IV	ADC	EGFR 19del	≥50%	0-5	CCND1, SMARCA4, ERBB2, ALK	Pembrolizumab	No	2	SD	12	1	0.68899	65.31	39.11	26.25	1.49	8.49	26.07
48	Never	2	Without	Without	IV	ADC	EGFR 19del	<1%	6-10	TP53	Toripalimab	No	2	SD	10	1	0.05132	49.2	28.4	19.68	1.44	4.61	45.85
49	Former	1	Without	Without	IV	ADC	EGFR L858R	1-49%	0-5	TP53, EGFR Amplification, SMARCA4	Toripalimab	Yes	2	PR	10	1	-0.34255	77.63	33.77	38.83	0.87	7.65	14.15
50	Never	1	Without	Without	IV	ADC	EGFR 19del	1-49%	6-10	TP53, PIK3CA, ERBB2 Amplification	Pembrolizumab	No	2	SD	9	1	-1.3883	78.8	42.5	25.5	1.67	13.2	7.5
51	Former	1	Without	Without	IV	ADC	EGFR 19del	≥50%	6-10	None	Sintilimab	No	2	PR	4	1	-0.58488	71.91	21.49	45.02	0.48	2.71	25.21
52	Never	1	Without	Without	IV	ADC	EGFR 19del	<1%	6-10	TP53, PIK3CA	Pembrolizumab	No	2	PR	9	1	0.77384	83.55	42.56	39.28	1.08	5.48	10.97
53	Former	1	Without	With	IV	ADC	EGFR 19del	<1%	0-5	TP53, CCND1	Sintilimab	No	2	SD	5	1	-0.07686	39.23	20.9	19.38	1.08	14.51	46.13
54	Never	1	Without	Without	IV	ADC	EGFR 19del	≥50%	>10	TP53, SMARCA4	Pembrolizumab	No	2	SD	7	1	0.24191	62.45	35.8	24.95	1.43	8.19	29.28
55	Never	1	Without	Without	IV	ADC	EGFR 19del	<1%	0-5	None	Pembrolizumab	No	2	SD	16	0	1.52005	89.85	37.67	54.83	0.69	6.75	3.2
56	Former	0	Without	Without	IV	ADC	EGFR L858R	<1%	0-5	None	Pembrolizumab	Yes	2	PR	16	0	0.86523	74.01	40.39	33.89	1.19	7.94	17.77
57	Never	0	Without	Without	IV	ADC	EGFR L858R	1-49%	6-10	MET Amplification CN 2.8	Sintilimab	No	2	PR	13	0	-0.62544	75.6	48.64	18.24	2.67	6.36	17.81
58	Never	1	Without	Without	IV	ADC	EGFR 19del	<1%	0-5	None	Sintilimab	No	2	PR	15	1	1.6618	55.9	35	26.2	1.34	3.5	40.6
59	Never	2	Without	Without	IV	ADC	EGFR L858R	1-49%	>10	TP53, PTEN	Sintilimab	No	2	PD	1	1	-0.39602	74.53	37.27	33.56	1.11	9.76	13.49
60	Never	1	Without	Without	IV	ADC	EGFR L858R	1-49%	6-10	TP53	Pembrolizumab	No	2	SD	9	1	0.21507	62.19	26.25	34.93	0.75	3.91	33.6
