# Supplementary material for: Lymphocyte subset-based non-invasive biomarker predicts immunochemotherapy efficacy in EGFR-TKI-pretreated EGFR-mutated NSCLC
Source: iScience. 2025 Jul 25;28(9):113211. doi: 10.1016/j.isci.2025.113211 (PMC12358657; doi:10.1016/j.isci.2025.113211)
Supplement: Data S2. Clinical information and data on lymphocyte subsets from pre-treatment blood samples of the validation cohort 1 [file mmc3.xlsx]

## Sheet: Data S2
Patient number	Sex	Age	Smoking status	ECOG PS	Brain metastasis status at baseline	Disease stage	Pathology diagnosis	EGFR mutation	PD-L1 TPS (%)	Molecular mutations detected after re-biopsy	ICI regimen received	Treatment line	Best response	PFS (months)	PFS status	Total T cells	CD4 + T cells	CD8 + T cells	CD4 +/CD8 +	B cells	NK cells	LSM score
1	M	57	Never	1	Without	IV	ADC	EGFR 19Del	Unknown	None	Pembrolizumab	2	PR	25.8333	0	58.01	40.13	16.71	2.4	6.36	35.21	0.38553
2	F	69	Never	1	Without	IV	ADC	EGFR L858R	1	TP53, PIK3CA	Pembrolizumab	2	PR	8.23333	1	79.57	56.64	18.84	3.01	3.25	16.51	0.5444
3	M	69	Former	1	With	IV	ADC	EGFR L858R	Unknown	None	Sintilimab	2	PR	5	1	51.56	19.28	29.62	0.65	9.11	39.33	-0.51282
4	F	50	Never	1	With	IV	ADC	EGFR L858R	50	EGFR Amplification, CDK4 Amplification, CDKN2A	Toripalimab	2	SD	5.56667	0	62.73	51.75	26.48	1.95	4.97	31.72	4.03086
5	F	51	Never	0	With	IV	ADC	EGFR 19Del	5	TP53	Sintilimab	2	SD	6.6	1	56.51	36.51	14.66	2.49	14.86	28.35	-0.7582
6	M	51	Never	0	With	IV	ADC	EGFR L858R	1	None	Sintilimab	2	SD	2.16667	0	62.83	40.38	17.67	2.29	7.13	30.04	-0.20101
7	M	68	Former	1	With	IIIC	ADC	EGFR L858R	0	EGFR Amplification	Sintilimab	2	SD	3.8	0	54.57	26.05	27.91	0.93	3.37	41.99	0.24725
8	F	59	Never	0	Without	IV	ADC	EGFR 19Del	90	TP53	Pembrolizumab	2	PD	2	1	75.06	40.26	27.16	1.48	5.04	19.77	-0.57384
9	M	65	Never	2	Without	IV	ADC	EGFR 19Del	20	KRAS	Toripalimab	2	SD	4	1	49.2	28.4	19.68	1.44	4.61	45.85	0.05132
10	M	51	Never	1	Without	IV	ADC	EGFR 19Del	50	None	Toripalimab	2	PR	7.16667	1	68.03	20.82	35.95	0.58	2.41	29.43	-1.79073
11	M	52	Never	0	Without	IV	ADC	EGFR 19Del	90	APC	Sintilimab	2	PR	10.7	1	82.54	49.92	33.11	1.51	2.34	15.12	1.46603
12	F	57	Never	1	Without	IV	ADC	EGFR L858R	20	None	Sintilimab	2	SD	27.6	0	84.69	43.28	40.75	1.06	3.05	12.11	1.05395
13	F	76	Never	0	Without	IV	ADC	EGFR L858R	15	TP53	Pembrolizumab	2	PR	14.6	0	60.56	23.96	35.68	0.67	1.82	37.62	0.26808
14	M	57	Former	1	Without	IV	ADC	EGFR L858R	60	EGFR Amplification	Pembrolizumab	2	SD	3.1	1	61.31	30.72	29.57	1.04	7.29	31.15	0.22797
15	M	40	Former	0	Without	IV	ADC	EGFR 19Del	80	TP53, PTEN	Pembrolizumab	2	SD	5	0	69.5	15.87	21.73	0.73	11.57	18.86	-6.20689
16	M	60	Never	1	With	IV	ADC	EGFR L858R	5	PIK3CA	Sintilimab	2	PD	1.8	1	84.22	44.1	28.82	1.53	1.37	14.31	-0.9715
17	F	56	Never	1	Without	IV	ADC	EGFR 19Del	0	TP53, APC	Pembrolizumab	2	SD	10.2333	1	65.31	39.11	26.25	1.49	8.49	26.07	0.68899
18	F	48	Never	2	Without	IV	ADC	EGFR L858R	60	CDK4 Amplification	Toripalimab	2	PD	1.5	1	66.75	34.39	32.14	1.07	19.86	12.63	0.10224
19	M	49	Former	1	Without	IV	ADC	EGFR 19Del	0	MET Amplification CN 2.0	Sintilimab	2	PR	1.36667	1	61.54	34.01	26.65	1.28	18.09	20.79	0.16167
20	F	66	Never	1	Without	IV	ADC	EGFR L858R	20	KRAS	Toripalimab	2	PR	6.03333	1	84.7	40.75	48.55	0.84	5.08	9.86	1.93157
21	M	48	Never	1	With	IV	ADC	EGFR 19Del	2	None	Toripalimab	2	PR	4.86667	1	56.96	13.42	40.6	0.33	3.28	39.64	-0.50312
22	M	68	Former	1	Without	IV	ADC	EGFR L858R	0	TP53, EGFR Amplification, ERBB2	Sintilimab	2	PD	1.26667	1	77.32	43.73	31.44	1.39	5.01	17.49	0.61546
23	F	63	Never	0	Without	IV	ADC	EGFR L858R	5	EGFR Amplification, PIK3CA Amplification, BRCA2, CDKN2A, RB1	Sintilimab	2	PR	5.3	1	61.65	35.43	21.83	1.62	13.48	24.54	-0.50179
24	F	47	Never	1	Without	IV	ADC	EGFR L858R	0	TP53, CCND1, RB1	Pembrolizumab	2	SD	3.2	1	75.06	45.17	28.36	1.59	3.71	20.97	0.7659
25	M	54	Former	1	Without	IV	ADC	EGFR L858R	70	TP53,CDK4, PIK3CA Amplification	Pembrolizumab	2	PR	5.5	1	93.71	48.66	43.61	1.12	1.45	4.74	1.20605
26	M	66	Former	1	Without	IIIC	ADC	EGFR L858R	90	None	Sintilimab	2	PR	15.4333	1	66.89	24.72	33.69	0.73	16.14	16.14	-1.67363
27	F	56	Never	0	Without	IV	ADC	EGFR L858R	1	TP53, EGFR Amplification, FGFR, RB1, NTRK	Pembrolizumab	2	SD	9.4	1	67.74	35.02	19.9	1.76	5.4	26.76	-1.82502
28	M	39	Former	1	Without	IV	ADC	EGFR L858R	10	None	Pembrolizumab	2	PR	11.3	1	60	28.71	29.7	0.97	10.25	29.75	0.01152
29	F	63	Never	0	Without	IV	ADC	EGFR L858R	Unknown	BRCA2	Pembrolizumab	2	SD	2.8	1	53.51	29.01	23.94	1.21	10.57	35.8	0.10652
30	F	54	Never	1	Without	IV	ADC	EGFR 19Del	Unknown	TP53	Sintilimab	2	SD	3	0	68.51	36.62	28.67	1.28	3.62	27.73	0.15867
31	M	64	Never	1	Without	IV	ADC	EGFR 19Del	25	None	Sintilimab	2	SD	14.2	0	49.48	31.91	17.96	1.78	6.54	43.32	0.32726
32	F	49	Never	1	With	IV	ADC	EGFR 19Del	Unknown	TP53	Pembrolizumab	2	SD	8.03333	1	45.31	16.68	27.63	0.6	14.98	39.46	-0.54241
33	F	44	Never	1	Without	IV	ADC	EGFR 19Del	1	None	Sintilimab	2	PR	11.5	1	38.8	25.75	10.77	2.39	11.88	48.76	-0.62269
34	F	60	Never	1	With	IV	ADC	EGFR 19Del	Unknown	MYC Amplification	Sintilimab	2	SD	10.7	1	76.79	31.54	41.02	0.77	5.25	17.96	-0.07954
35	M	61	Former	1	Without	IV	ADC	EGFR 19Del	0	None	Pembrolizumab	2	PD	1.36667	1	77.81	45.34	21.76	2.08	5.1	17.09	-0.99364
36	F	70	Never	1	Without	IV	ADC	EGFR 19Del	90	TP53, FGFR	Pembrolizumab	2	SD	7.13333	1	61.92	19.57	40.7	0.48	0.79	36.96	0.00032
37	F	49	Never	1	Without	IV	ADC	EGFR 19Del	0	None	Toripalimab	2	PR	8.36667	1	64.14	36.65	25.99	1.41	8.19	27.67	0.33925
38	F	45	Never	0	Without	IV	ADC	EGFR L858R	1	TP53, EGFR Amplification	Pembrolizumab	2	PR	22	1	54.75	26.89	28.08	0.96	6.33	38.46	0.27946
39	F	47	Never	1	With	IV	ADC	EGFR L858R	1	None	Toripalimab	2	PD	1.73333	1	69.3	28.66	36.27	0.79	7.53	22.79	-0.41025
40	F	59	Never	1	Without	IV	ADC	EGFR 19Del	Unknown	None	Toripalimab	2	SD	4.2	1	60.84	36.63	18.84	1.94	12.21	26.48	-0.66558
41	M	61	Never	1	Without	IIIC	ADC	EGFR 19Del	1	None	Pembrolizumab	2	PR	5.6	1	68.16	21.79	45.09	0.48	5.46	26.32	0.12875
42	M	66	Never	1	With	IV	ADC	EGFR 19Del	Unknown	None	Toripalimab	2	PD	2.03333	1	34.46	16.21	16.85	0.96	6.01	58.85	-0.60197
43	M	63	Never	1	Without	IV	ADC	EGFR 19Del	Unknown	None	Pembrolizumab	2	SD	5.43333	1	53.25	28.82	23.12	1.25	12.04	34.52	-0.1034
44	M	50	Never	1	Without	IV	ADC	EGFR L858R	15	None	Sintilimab	2	SD	14.4	1	58.39	20.39	37.09	0.55	11.91	29.66	-0.13729
45	F	59	Never	2	With	IV	ADC	EGFR 19Del	1	None	Pembrolizumab	2	SD	18	1	53.39	25.64	24.49	1.05	10.5	36.11	-0.48715
46	F	50	Never	2	Without	IV	ADC	EGFR 19Del	40	None	Toripalimab	2	PR	6	1	79.51	42.38	35.63	1.19	6.28	13.93	0.68427
47	F	58	Never	0	Without	IIIC	ADC	EGFR L858R	0	None	Pembrolizumab	2	PD	2	1	66.85	19.1	37.96	0.77	17.41	15.74	-1.95556
48	M	50	Never	0	Without	IV	ADC	EGFR L858R	0	TP53	Sintilimab	2	SD	5.96667	1	45.78	6.86	37.23	0.18	4.75	49.48	-0.58345
49	F	59	Never	1	Without	IV	ADC	EGFR L858R	Unknown	EGFR Amplification, CCND1 Amplification	Sintilimab	2	SD	3	0	83.02	38.56	43.29	0.89	4.15	12.59	0.76641
50	F	53	Never	1	Without	IV	ADC	EGFR 19Del	0	TP53	Sintilimab	2	PR	9	0	69.36	36.76	32.87	1.12	8.41	22.09	0.72663
51	F	58	Never	0	Without	IV	ADC	EGFR 19Del	Unknown	None	Sintilimab	2	PR	7.9	1	67.45	27.36	39.71	0.69	14.68	17.87	0.18895
52	F	62	Never	1	Without	IV	ADC	EGFR L858R	1	TP53	Pembrolizumab	2	SD	5.7	1	44.27	29.21	12.88	2.27	3.65	52	-0.12662
53	F	47	Never	1	Without	IV	ADC	EGFR 19Del	15	TP53	Toripalimab	2	PD	2	1	70.79	41.46	19.68	2.11	10.36	18.41	-1.20132
54	M	57	Former	1	With	IV	ADC	EGFR 19Del	95	TP53, KRAS, CCND1, MYC	Toripalimab	2	PR	17	0	73.5	26.35	43.64	0.6	7.48	18.59	-0.25178
55	M	66	Former	1	Without	IV	ADC	EGFR 19Del	Unknown	KRAS,CDK4 Amplification, BRCA2, BIM, STK11, SMARCA4	Pembrolizumab	2	SD	6.6	1	55.4	23.82	27.18	0.88	1.16	43.09	-0.53398
56	F	51	Never	1	Without	IV	ADC	EGFR 19Del	Unknown	KRAS	Pembrolizumab	2	PR	30.0333	1	76.63	41.95	30.36	1.38	10.69	12.48	-0.02822
57	M	68	Former	1	Without	IV	ADC	EGFR 19Del	0	None	Pembrolizumab	2	PR	3	0	84.89	45.49	38.86	1.17	4.11	10.84	1.10392
58	M	65	Never	1	Without	IV	ADC	EGFR 19Del	Unknown	None	Pembrolizumab	2	PD	1.1	1	66.81	30.95	38.53	0.8	3.96	28.79	1.09043
59	F	62	Never	1	Without	IV	ADC	EGFR 19Del	Unknown	TP53	Sintilimab	2	PR	4	0	75.05	25.03	42.94	0.58	6.62	17.93	-0.93832
60	M	43	Former	1	Without	IV	ADC	EGFR 19Del	Unknown	None	Pembrolizumab	2	SD	2.6	0	52.15	20.37	22.76	0.89	12.6	34.96	-1.8819
61	M	70	Never	1	Without	IV	ADC	EGFR 19Del	Unknown	None	Toripalimab	2	SD	12.8	1	63.89	46.1	16.27	2.83	14.97	20.84	0.32327
62	F	63	Never	1	Without	IV	ADC	EGFR 19Del	Unknown	None	Sintilimab	2	SD	2.4	0	54.36	34.81	19.3	1.8	4.62	40.98	0.50496
63	M	51	Former	2	Without	IV	ADC	EGFR 19Del	Unknown	TP53, MYC Amplification	Sintilimab	2	SD	3	1	52.38	32.78	18.29	1.79	8.88	38.46	0.05621
64	F	46	Never	1	With	IV	ADC	EGFR L858R	Unknown	None	Sintilimab	2	SD	2.1	1	65.54	29.55	32.99	0.9	8.52	26.33	-0.05303
65	M	50	Former	1	With	IV	ADC	EGFR L858R	1	None	Sintilimab	2	SD	11.6	1	80.97	54.15	25.04	2.16	4.64	13.85	0.94042
