# Supplementary material for: Lymphocyte subset-based non-invasive biomarker predicts immunochemotherapy efficacy in EGFR-TKI-pretreated EGFR-mutated NSCLC
Source: iScience. 2025 Jul 25;28(9):113211. doi: 10.1016/j.isci.2025.113211 (PMC12358657; doi:10.1016/j.isci.2025.113211)
Supplement: Data S3. Clinical information and data on lymphocyte subsets from pre-treatment blood samples of the validation cohort 2 [file mmc4.xlsx]

## Sheet: Data S3
Patient number	Smoking status	ECOG PS	Liver metastasis status at baseline	Brain metastasis status at baseline	Clinical stage	Pathology diagnosis	PD-L1 TPS (%)	Treatment regimen	Treatment line	Best response	PFS (months)	PFS status	Total T cells	CD4 + T cells	CD8 + T cells	CD4 +/CD8 +	B cells	NK cells	LSM score
1	Former	1	Without	Without	IIIB	ADC	5	PC+Toripalimab	1	PR	34	1	84.17	61.93	18.67	3.32	8.1	6.99	0.69021
2	Former	1	Without	With	Ⅳ	ADC	Unknown	PC+Sintilimab	1	PD	2	1	41.55	18.58	17.88	1.04	21.25	37.19	-1.48092
3	Former	1	Without	Without	Ⅳ	ADC	60	PC+Sintilimab	1	PR	26	1	40.64	19.61	20.58	0.95	28.94	30.22	-0.8032
4	Former	1	Without	Without	Ⅳ	SCC	0	TC+Pembrolizumab	1	PR	11	1	51.2	31.52	19.65	1.6	5.57	42.96	0.35605
5	Former	1	Without	Without	Ⅳ	ADC	80	PC+Tislelizumab	1	PR	31	0	78.57	46.75	31.43	1.49	7.09	14.12	0.98833
6	Former	1	Without	Without	Ⅳ	ADC	55	PC+Pembrolizumab	1	PR	26	0	56.74	38.14	18.23	2.09	9.56	33.7	0.46455
7	Former	1	Without	Without	Ⅳ	ADC	20	PC+Camrelizumab	1	PR	19	1	53.15	28.12	23.76	1.18	17.25	29.21	-0.297
8	Former	1	Without	Without	Ⅳ	ADC	70	PC+Pembrolizumab	1	SD	26	0	82.64	36.67	42.54	0.86	1.75	15.49	0.35828
9	Former	1	Without	Without	Ⅳ	ADC	55	PC+Pembrolizumab	1	PR	26	0	61.61	40.79	18.68	2.18	4.84	33.4	0.34998
10	Former	1	Without	Without	IIIB	SCC	0	TC+Toripalimab	1	PR	25	0	76.42	21.39	51.89	0.41	9.17	14.37	-0.24049
11	Never	1	Without	Without	Ⅳ	SCC	0	TC+Tislelizumab	1	PR	26	0	68.68	27.06	40.65	0.67	15.58	15.52	0.01553
12	Former	1	Without	Without	IIIB	SCC	Unknown	TC+Pembrolizumab	1	PR	24.5	0	46.67	20.38	21.51	0.95	21.94	30.73	-1.44721
13	Never	1	Without	Without	Ⅳ	ADC	Unknown	PC+Sintilimab	1	PR	7.5	1	80.83	43.79	36.64	1.2	6.7	12.42	0.98394
14	Never	1	Without	Without	Ⅳ	SCC	Unknown	TC+Pembrolizumab	1	SD	8	1	61.54	35.44	20.49	1.73	9.46	28.97	-0.57555
15	Former	1	Without	Without	IIIB	SCC	Unknown	TC+Pembrolizumab	1	PR	20	0	71.81	48.89	21.82	2.24	3.3	24.59	0.90548
16	Former	1	Without	Without	Ⅳ	SCC	10	TC+Toripalimab	1	PR	9	1	85.52	57.33	30.85	1.86	6.04	7.89	1.91271
17	Former	0	Without	Without	Ⅳ	SCC	Unknown	TC+Sintilimab	1	PR	24	0	64.79	39.94	25.23	1.58	11.15	23.97	0.70087
18	Former	0	Without	Without	Ⅳ	ADC	50	PC+Pembrolizumab	1	PR	12	0	75.62	51.35	24.66	2.08	13.46	10.82	1.06236
19	Never	0	Without	Without	Ⅳ	SCC	Unknown	TC+Pembrolizumab	1	SD	5	1	72.04	33.38	35.26	0.95	4.27	23.65	0.0883
20	Former	1	Without	With	Ⅳ	ADC	90	PC+Camrelizumab	1	PR	21	0	82.07	25	40.77	0.61	4.82	13.11	-2.54015
21	Never	1	Without	Without	IIIB	SCC	Unknown	TC+Sintilimab	1	PR	6	1	75.5	39.12	34.31	1.14	10	14.16	0.32315
22	Former	1	With	Without	Ⅳ	ADC	Unknown	PC+Pembrolizumab	1	PD	2	1	83.08	46.85	34.04	1.38	2.31	14.24	0.8011
23	Never	0	Without	Without	IIIB	ADC	50	PC+Tislelizumab	1	SD	8.5	1	45.53	26.81	17.69	1.52	4.8	49.56	0.01859
24	Former	1	Without	Without	Ⅳ	ADC	Unknown	PC+Pembrolizumab	1	PD	1.5	1	56.91	25.51	24.73	1.03	4.87	37.95	-1.00845
25	Former	1	Without	Without	Ⅳ	SCC	60	TC+Pembrolizumab	1	PR	18.5	0	79.89	80.25	80.62	0.99	19.61	2.63	17.9547
26	Former	1	Without	Without	IIIB	SCC	Unknown	TC+Pembrolizumab	1	PR	14	1	64.8	43.23	20.15	2.15	10.24	24.81	0.44309
27	Former	0	Without	Without	IIIB	SCC	Unknown	TC+Pembrolizumab	1	PR	6	1	69.89	40.43	25.43	1.59	10.71	19.27	-0.08439
28	Former	0	Without	Without	Ⅳ	SCC	Unknown	TC+Pembrolizumab	1	PR	12.5	1	71.64	40.47	28.62	1.41	7.66	19.78	0.17096
29	Former	1	Without	Without	Ⅳ	SCC	Unknown	TC+Sintilimab	1	SD	2.5	1	84.89	49.68	28.44	1.75	4.96	10.06	-0.02956
30	Former	0	Without	Without	Ⅳ	ADC	Unknown	PC+Pembrolizumab	1	SD	17	0	72.7	34.5	35.79	0.96	6.85	20.41	0.24767
31	Former	0	Without	Without	Ⅳ	ADC	99	PC+Pembrolizumab	1	SD	3	1	58.81	36.8	19.94	1.85	9.12	31.86	0.09674
32	Former	1	Without	Without	Ⅳ	SCC	Unknown	TC+Sintilimab	1	SD	4	1	73.84	38.38	28.67	1.34	7.25	18.58	-0.56793
33	Former	1	Without	Without	Ⅳ	SCC	Unknown	TC+Sintilimab	1	SD	1.5	1	72.85	35.06	37.54	0.93	18.76	7.74	0.24342
34	Never	1	Without	Without	Ⅳ	ADC	90	PC+Camrelizumab	1	PR	10	1	41.82	29.78	12.94	2.3	12.2	45.98	0.23786
35	Former	1	Without	Without	IIIB	SCC	Unknown	TC+Toripalimab	1	PR	16	0	67.01	30.32	32.89	0.92	8.1	24.89	-0.23227
36	Former	0	Without	Without	Ⅳ	ADC	Unknown	PC+Tislelizumab	1	SD	6.5	1	68.96	43.3	24.88	1.74	3.76	27.1	0.80092
37	Former	1	Without	Without	Ⅳ	ADC	2	PC+Pembrolizumab	1	PR	15	0	70.56	50	16.93	2.95	9.5	19.63	0.24313
38	Former	1	Without	Without	Ⅳ	SCC	Unknown	TC+Tislelizumab	1	PR	17	0	62.82	28.17	33.35	0.84	3.21	33.76	0.25029
39	Former	0	Without	Without	IIIC	SCC	Unknown	TC+Toripalimab	1	PR	12	0	71.9	32.95	38.59	0.85	10.93	16.63	0.39613
40	Former	1	Without	With	Ⅳ	SCC	Unknown	TC+Sintilimab	1	PD	2	1	49.19	31.42	16.79	1.87	7.19	42.96	0.02315
41	Former	1	Without	With	Ⅳ	ADC	0	PC+Pembrolizumab	1	SD	16	0	54.98	35.78	18.23	1.96	19.54	25.48	-0.01497
42	Never	0	Without	Without	Ⅳ	SCC	60	TC+Sintilimab	1	SD	8	1	80.72	54.55	23.8	2.29	7.6	12.06	0.91734
43	Former	1	Without	Without	Ⅳ	SCC	Unknown	TC+Pembrolizumab	1	SD	16	0	82.3	34.92	45.17	0.77	6.84	10.69	0.39873
44	Former	1	Without	Without	Ⅳ	ADC	Unknown	PC+Pembrolizumab	1	PD	1.5	1	56.42	39.4	17.31	2.28	9.75	33.02	0.46755
45	Former	1	Without	With	Ⅳ	ADC	35	PC+Tislelizumab	1	PR	15	0	69.8	46.75	21.16	2.21	24.26	5.76	0.10542
46	Former	1	Without	Without	Ⅳ	SCC	0	TC+Sintilimab	1	SD	3	1	66.3	34.78	31.29	1.11	7.39	26.28	0.58765
47	Former	0	Without	Without	IIIB	ADC	0	PC+Pembrolizumab	1	PR	7	1	78.2	43.7	26.93	1.62	5.16	16.27	-0.48075
48	Former	0	Without	Without	Ⅳ	ADC	95	PC+Pembrolizumab	1	PR	12	0	74.24	38.68	35.36	1.09	5.02	20.09	0.74656
49	Former	0	Without	Without	Ⅳ	ADC	Unknown	PC+Camrelizumab	1	PR	13	0	75.02	49.1	25.85	1.9	9.26	15.23	0.95353
50	Former	1	Without	Without	Ⅳ	ADC	0	PC+Pembrolizumab	1	PR	18	0	89.79	35.74	51.93	0.69	6.33	3.88	0.57989
51	Former	1	Without	With	IIIB	ADC	0	PC+Camrelizumab	1	SD	3.5	0	70.01	35.58	31.92	1.11	5.05	24.87	0.26488
52	Never	1	Without	Without	Ⅳ	SCC	0	TC+Sintilimab	1	PR	12	0	57.52	29.86	23.54	1.27	11.29	31.14	-0.5287
53	Former	1	Without	With	Ⅳ	SCC	40	TC+Pembrolizumab	1	PR	20	1	42.24	15	25.1	0.6	5.83	51.52	-0.62214
54	Former	1	Without	Without	Ⅳ	SCC	0	TC+Pembrolizumab	1	PR	21	0	75.11	42.77	32.08	1.33	8.32	16.58	0.87734
55	Never	0	With	Without	Ⅳ	SCC	Unknown	TC+Sintilimab	1	PR	19	0	76.72	42.33	30.9	1.37	3.05	20.02	0.35804
56	Never	1	Without	Without	Ⅳ	SCC	Unknown	TC+Sintilimab	1	PR	14	1	74.83	22.29	46.5	0.48	1.92	23.03	-0.64008
57	Never	0	Without	Without	Ⅳ	SCC	1	TC+Pembrolizumab	1	PR	18	0	71.62	43.21	27.96	1.55	15.14	13.78	0.7121
58	Never	1	Without	With	Ⅳ	SCC	Unknown	TC+Sintilimab	1	PR	17	0	65.82	44.69	21.89	2.04	17.64	16.25	0.68935
59	Never	0	With	Without	Ⅳ	SCC	1	TC+Pembrolizumab	1	PR	11	0	62.97	46.04	16.98	2.71	6.03	30.75	0.87862
60	Never	1	Without	With	Ⅳ	SCC	Unknown	GP+Sintilimab	1	SD	3	0	71.97	36.21	36.15	1	12.59	14.74	0.55037
61	Never	0	Without	Without	Ⅳ	SCC	1	TC+Toripalimab	1	PR	11	0	62.77	43	15.74	2.73	5.28	30.91	-0.1281
62	Never	1	With	Without	Ⅳ	SCC	Unknown	TC+Pembrolizumab	1	PR	5	1	57.97	23.89	30.6	0.78	3.6	38.43	-0.3215
63	Never	1	Without	With	Ⅳ	SCC	Unknown	TC+Sintilimab	1	SD	8	1	65.5	30.81	29.27	1.05	15.98	18.2	-0.83831
64	Never	1	Without	Without	Ⅳ	SCC	Unknown	TC+Sintilimab	1	PR	4	1	56.63	29.3	25.48	1.15	9.03	34.3	-0.04196
65	Never	0	Without	Without	Ⅳ	SCC	Unknown	TC+Pembrolizumab	1	SD	7	1	59.7	34.01	24.63	1.38	6.25	33.73	0.29765
66	Never	1	Without	Without	Ⅳ	SCC	0	TC+Pembrolizumab	1	PR	12	1	52.66	30	19.48	1.54	24.92	22.18	-0.8198
67	Former	1	Without	Without	Ⅳ	ADC	Unknown	PC+Tislelizumab	1	SD	7	1	71.11	36.9	29.82	1.24	13.69	13.59	-0.58346
68	Former	1	Without	With	Ⅳ	ADC	Unknown	PC+Sintilimab	1	SD	8	1	36.42	20.08	14.08	1.43	10.59	35.94	-3.78948
69	Never	1	With	Without	Ⅳ	ADC	Unknown	PC+Sintilimab	1	SD	8	1	69.82	32.34	34.84	0.93	11.92	13.51	-0.89768
70	Former	1	Without	Without	Ⅳ	SCC	1	TC+Tislelizumab	1	PR	23	1	48.89	30.5	15.16	2.01	5.17	45.22	-0.40148
71	Former	1	Without	Without	Ⅳ	ADC	Unknown	PC+Pembrolizumab	1	PR	16	0	75.37	66.64	0.69	96.58	12.18	10.65	-0.49631
72	Former	1	Without	Without	IIIC	SCC	Unknown	TC+Pembrolizumab	1	SD	7	0	83.61	38.44	18.19	2.11	11.66	3.48	-4.70961
73	Former	1	Without	Without	Ⅳ	SCC	Unknown	TC+Tislelizumab	1	PR	14	0	38.67	18.32	19.26	0.951194	22.19	37.18	-1.12198
74	Never	2	Without	With	Ⅳ	ADC	30	PC+Sintilimab	1	PR	11	1	41.78	31.68	8.78	3.6082	7.74	49.68	-0.17482
75	Former	1	Without	Without	Ⅳ	ADC	Unknown	PC+Camrelizumab	1	SD	10	1	54.64	50.22	3.21	15.6449	6.73	38.74	0.67325
76	Former	1	Without	Without	IIIC	ADC	Unknown	PC+Camrelizumab	1	SD	7	1	42.32	40.23	1.78	22.6011	11.29	45.39	0.10872
77	Former	1	Without	Without	Ⅳ	ADC	0	PC+Tislelizumab	1	PR	14	1	42.68	37.62	4.25	8.85176	3.78	50.29	-0.25407
78	Former	1	Without	With	Ⅳ	ADC	0	PC+Sintilimab	1	PR	11	0	42.33	30.12	11.78	2.55688	7.29	49.71	0.00518
79	Former	1	With	With	Ⅳ	ADC	Unknown	PC+Sintilimab	1	PD	2	1	61.22	32.28	28.74	1.12317	3.16	34.19	0.32586
80	Never	1	Without	Without	Ⅳ	SCC	40	TC+Pembrolizumab	1	PR	7	0	84.21	62.42	21.36	2.92228	1.74	12.67	1.38188
81	Never	1	Without	With	Ⅳ	ADC	Unknown	PC+Sintilimab	1	PD	1	1	74.32	42.72	30.74	1.38972	2.67	21.09	0.5507
82	Former	0	Without	Without	Ⅳ	ADC	Unknown	PC+Sintilimab	1	SD	5	1	45.62	21.21	24.12	0.879353	9.67	43.07	-0.39234
83	Never	1	Without	Without	IIIC	ADC	5	PC+Tislelizumab	1	SD	7	1	62.31	42.48	18.74	2.26681	12.78	23.16	0.09146
84	Former	1	Without	Without	Ⅳ	ADC	Unknown	PC+Sintilimab	1	PR	6	1	55.17	32.45	22.18	1.46303	21.39	23.01	-0.14196
85	Former	1	Without	With	Ⅳ	ADC	Unknown	PC+Tislelizumab	1	PR	13	0	48.14	40.32	6.37	6.32967	9.17	41.36	-0.03931
86	Former	2	Without	Without	Ⅳ	ADC	Unknown	PC+Tislelizumab	1	SD	6	1	68.32	54.12	14.78	3.66171	3.28	27.9	1.28558
87	Former	1	Without	With	Ⅳ	ADC	0	PC+Sintilimab	1	SD	5	1	74.32	42.21	29.74	1.4193	6.97	18.12	0.3648
88	Never	0	With	With	Ⅳ	ADC	Unknown	PC+Sintilimab	1	SD	8	1	48.31	24.15	24.07	1.00332	7.59	43.29	-0.03351
89	Former	1	Without	Without	Ⅳ	ADC	40	PC+Pembrolizumab	1	PR	7	1	45.79	32.75	11.78	2.78014	11.91	40.76	-0.33704
90	Former	1	Without	Without	Ⅳ	ADC	Unknown	PC+Camrelizumab	1	PR	4	1	78.32	48.21	30.01	1.60646	6.72	13.27	0.81859
91	Never	1	Without	Without	Ⅳ	ADC	5	PC+Camrelizumab	1	PR	11	0	64.28	30.21	29.78	1.01444	17.24	18.23	-0.66896
92	Former	1	Without	Without	Ⅳ	SCC	Unknown	TC+Sintilimab	1	SD	7	1	43.21	39.69	3.07	12.9283	29.49	26.48	-0.39727
93	Former	1	With	Without	Ⅳ	ADC	Unknown	PC+Tislelizumab	1	PR	9	1	48.65	37.21	10.78	3.45176	14.78	36.41	0.1034
94	Former	1	Without	Without	Ⅳ	SCC	15	TC+Pembrolizumab	1	SD	7	1	36.74	22.14	13.78	1.60668	36.18	26.17	-1.1969
95	Never	1	Without	Without	Ⅳ	ADC	Unknown	PC+Sintilimab	1	PD	2	1	45.21	23.41	21.32	1.09803	3.74	50.39	-0.03374
96	Former	1	Without	Without	Ⅳ	ADC	Unknown	PC+Tislelizumab	1	SD	11	1	43.25	37.42	5.27	7.10057	7.39	48.72	0.17675
97	Former	0	Without	Without	Ⅳ	ADC	1	PC+Sintilimab	1	PD	2	1	87.42	45.12	41.09	1.09808	6.38	5.72	0.87313
98	Never	1	Without	With	Ⅳ	ADC	40	PC+Sintilimab	1	PR	23	0	54.21	32.78	20.35	1.61081	7.41	37.2	0.00087
99	Former	2	With	Without	Ⅳ	ADC	Unknown	PC+Camrelizumab	1	PD	2	1	62.33	30.27	30.79	0.983111	19.25	18.27	-0.13575
100	Former	1	Without	Without	Ⅳ	SCC	0	TC+Toripalimab	1	PD	2	1	36.87	18.83	16.92	1.11288	5.86	55.94	-0.56538
101	Never	2	Without	With	Ⅳ	ADC	5	PC+Tislelizumab	1	PD	1.2	1	83.18	32.53	45.81	0.710107	13.21	2.31	-0.55397
102	Never	0	Without	Without	Ⅳ	ADC	Unknown	PC+Camrelizumab	1	SD	6.5	1	67.29	40.04	25.65	1.56101	12.02	17.17	-0.30967
103	Never	2	Without	With	Ⅳ	ADC	50	PC+Sintilimab	1	PR	5.3	0	85.03	27.88	51.75	0.538744	0.99	13.2	-0.31865
104	Never	2	Without	Without	Ⅳ	ADC	Unknown	PC+Sintilimab	1	PD	2	1	78.87	30.9	47.97	0.69	3.23	15.2	0.32457
105	Never	1	Without	Without	Ⅳ	ADC	Unknown	PC+Sintilimab	1	SD	6	1	60.9	28.6	28.4	1.05	8.6	18.55	-2.5872
106	Former	1	Without	Without	Ⅳ	SCC	20	TC+Pembrolizumab	1	PD	1	1	74.12	42.1	27.6	1.53	9.12	14.11	-0.48364
107	Never	1	Without	Without	Ⅳ	SCC	2	TC+Tislelizumab	1	SD	19	1	67.3	30	31.7	0.95	2	22.4	-1.9475
108	Former	1	With	Without	Ⅳ	SCC	Unknown	TC+Sintilimab	1	SD	4	0	63.9	30.2	32.4	0.98	3.2	30.3	-0.1244
109	Former	1	With	Without	Ⅳ	ADC	Unknown	PC+Tislelizumab	1	SD	28	0	77.9	41.1	30.5	1.35	10.7	8.4	-0.9385
110	Former	1	Without	Without	Ⅳ	SCC	Unknown	TC+Toripalimab	1	SD	18	0	53.9	38.5	14.8	2.6	16.6	30.39	0.35796
111	Never	1	Without	Without	Ⅳ	SCC	0	TC+Pembrolizumab	1	PR	21	0	72.1	44	26.2	1.68	11.82	15.98	0.42764
112	Former	1	Without	Without	Ⅳ	SCC	Unknown	TC+Toripalimab	1	SD	3	0	51.4	25.2	25.6	0.98	24.27	17.44	-1.65332
113	Never	1	Without	Without	Ⅳ	SCC	Unknown	TC+Toripalimab	1	SD	7	1	65.1	36.4	25.6	1.42	5.2	28.9	-0.0332
114	Former	1	Without	With	Ⅳ	ADC	20	PC+Pembrolizumab	1	PR	12	0	83.1	21.2	60.2	0.35	7	15.5	1.2238
115	Former	1	Without	Without	Ⅳ	SCC	Unknown	TC+Pembrolizumab	1	PD	1.4	0	72.4	41	30.5	1.35	10.5	8.2	-1.0287
116	Never	1	Without	Without	Ⅳ	SCC	Unknown	TC+Toripalimab	1	SD	4	1	76.9	43.3	31.8	1.36	11.6	9.8	0.204
117	Former	1	Without	Without	Ⅳ	SCC	Unknown	TC+Pembrolizumab	1	SD	8	1	52	34.21	17.09	2	12.23	35.31	0.08027
118	Former	1	Without	Without	Ⅳ	ADC	15	PC+Camrelizumab	1	SD	12	1	78.21	42.64	28.21	1.51	7.69	10.84	-1.06835
119	Never	1	Without	Without	Ⅳ	ADC	Unknown	PC+Camrelizumab	1	PD	1	1	72.02	35.86	31.96	1.12	4.36	23.33	-0.05608
120	Former	1	Without	Without	Ⅳ	SCC	Unknown	TC+Tislelizumab	1	SD	6	1	78.25	46.93	27.2	1.73	7.19	14.11	0.20874
121	Never	1	With	Without	Ⅳ	ADC	0	PC+Pembrolizumab	1	PR	3.1	0	54.26	44.7	8.61	5.21	10.1	33.36	0.04741
122	Former	1	Without	Without	IIIB	SCC	Unknown	TC+Tislelizumab	1	PD	1.5	1	69.83	53.41	14.99	3.57	11.25	17.28	0.45857
123	Former	1	Without	Without	IIIB	SCC	1	TC+Toripalimab	1	PR	1.5	0	65.91	31.05	29.72	1.04	7.1	26.68	-0.52134
124	Former	1	Without	With	Ⅳ	ADC	0	PC+Camrelizumab	1	PR	13.5	1	52.3	40.9	10.5	3.9	10.2	34.6	-0.1801
125	Former	1	Without	Without	Ⅳ	SCC	Unknown	TC+Pembrolizumab	1	PD	1.5	1	78.91	51.35	27.19	1.89	3.65	17.4	1.24113
126	Former	1	Without	Without	Ⅳ	SCC	0	TC+Tislelizumab	1	SD	2.8	0	89.08	30.37	0.54	0.54	6.28	4.02	-10.7181
127	Former	1	Without	Without	IIIC	SCC	0	TC+Tislelizumab	1	PD	2	1	88.86	18.06	70.58	0.25	3.6	6.1	0.31158
128	Former	0	With	Without	Ⅳ	SCC	0	TC+Tislelizumab	1	PR	4	1	70	47.09	19.94	2.36	13.45	15.27	0.00404
129	Former	1	Without	Without	IIIC	SCC	Unknown	TC+Pembrolizumab	1	SD	7.5	1	78.4	51.1	20.7	2.47	11.4	5	-1.1655
130	Never	1	Without	Without	IIIB	ADC	0	PC+Tislelizumab	1	PR	40	0	77.91	29.71	46.58	0.64	5.17	16.45	0.3192
131	Former	1	Without	Without	IIIB	SCC	Unknown	TC+Tislelizumab	1	PD	2	1	75.83	32.59	37.74	0.86	5.35	17.48	-0.56532
132	Former	1	Without	Without	IIIB	SCC	50	TC+Tislelizumab	1	SD	5	1	74.93	46.18	27.52	1.68	7.26	14.04	0.10332
133	Never	1	Without	Without	Ⅳ	ADC	0	PC+Camrelizumab	1	SD	5	1	76.2	28.65	30.21	0.95	9.5	21.13	-1.60441
134	Former	0	Without	Without	IIIB	SCC	60	TC+Tislelizumab	1	PR	2.5	0	63.88	41.98	19.94	2.11	8.65	26.36	0.16138
135	Never	1	With	Without	Ⅳ	SCC	0	TC+Toripalimab	1	PD	1.8	1	62.2	33.52	27.53	1.22	5.02	32.73	0.38429
136	Former	1	Without	Without	IIIC	SCC	75	TC+Pembrolizumab	1	PD	2	1	73.6	57.28	15.44	3.71	4.2	17.3	0.31024
137	Former	1	With	Without	Ⅳ	ADC	40	PC+Sintilimab	1	PD	2	1	23.01	11.15	11.33	0.99	10.2	65.03	-1.02197
138	Former	1	Without	Without	IIIB	SCC	Unknown	TC+Tislelizumab	1	SD	5.5	1	43.15	16.64	23.42	0.12	15.44	38.24	-1.53338
139	Former	1	With	Without	Ⅳ	SCC	50	TC+Pembrolizumab	1	PR	3	0	52.76	34.29	10.8	3.17	9.62	37.01	-1.23546
140	Former	1	Without	Without	IIIB	SCC	Unknown	TC+Tislelizumab	1	PR	2.8	1	81.76	44.47	32.89	1.36	5.55	10.15	-0.20093
